# Supplementary material for: Expanding the Scope of Adenoviral Vectors by Utilizing Novel Tools for Recombination and Vector Rescue
Source: Viruses. 2024 Apr 23;16(5):658. doi: 10.3390/v16050658 (PMC11125593; doi:10.3390/v16050658)
Supplement: Supplementary file 1 [file viruses-16-00658-s001.zip]

Archive with 1 entries (1 files):
- viruses-2975046-supplementary.pdf
